# Supplementary material for: Contradictory Behavioral Biases Result from the Influence of Past Stimuli on Perception
Source: PLoS Comput Biol. 2014 Dec 4;10(12):e1003948. doi: 10.1371/journal.pcbi.1003948 (PMC4256013; doi:10.1371/journal.pcbi.1003948)
Supplement: Dataset S1 — The zip file contains 2 files: reference-lower-data.mat and reference-data.mat containing the data from experiments 1 and 2, respectively. The files are in MATLAB 5.0 format. Each file contains matrices that are of size Nx80, where N is the number of blocks in that experiment, and 80 is the number of trials in each block. The matrices s1 and s2 contain the values of the first and second stimuli in Hz, respectively, and the matrix c contains 1 for trials in which the participant responded correctly, and 0 otherwise. The file reference-lower-data.mat additionally contains a vector of length 98 with a number identifying the participant that performed each block. (ZIP) [file pcbi.1003948.s002.zip]

Archive with 2 entries (2 files):
- reference-data.mat
- reference-lower-data.mat
